# Supplementary material for: Ketogenic Diet Protects from Experimental Colitis in a Mouse Model Regardless of Dietary Fat Source
Source: Nutrients. 2024 Apr 29;16(9):1348. doi: 10.3390/nu16091348 (PMC11085069; doi:10.3390/nu16091348)
Supplement: Supplementary file 1 [file nutrients-16-01348-s001.zip]

Archive with 1 entries (1 files):
- nutrients-2947988-supplementary.pdf
